# Supplementary material for: CXCL12 Gene Polymorphisms and Serum Levels: Associations with Multiple Sclerosis Prevalence and Clinical Parameters in Lithuania
Source: Int J Mol Sci. 2024 Sep 3;25(17):9554. doi: 10.3390/ijms25179554 (PMC11395108; doi:10.3390/ijms25179554)
Supplement: Supplementary file 1 [file ijms-25-09554-s001.zip]

Archive with 1 entries (1 files):
- ijms-3139799-supplementary.pdf
